# Supplementary material for: Upregulation of Insulin and Ecdysone Signaling in Relation to Diapause Termination in Bombyx mori Eggs Exposed to 5 °C
Source: Insects. 2024 Dec 12;15(12):989. doi: 10.3390/insects15120989 (PMC11678774; doi:10.3390/insects15120989)
Supplement: Supplementary file 1 [file insects-15-00989-s001.zip]

Archive with 1 entries (1 files):
- insects-3325701-supplementary.pdf
